# Supplementary material for: A Bursaphelenchus xylophilus Effector, BxSCD3, Suppresses Plant Defense and Contributes to Virulence
Source: Int J Mol Sci. 2022 Jun 8;23(12):6417. doi: 10.3390/ijms23126417 (PMC9223698; doi:10.3390/ijms23126417)
Supplement: Supplementary file 1 [file ijms-23-06417-s001.zip]

Archive with 3 entries (3 files):
- Figure S1.pdf
- Figure S2.pdf
- ijms-1757511-supplementary.xls
