# Supplementary material for: A Bursaphelenchus xylophilus Effector, BxSCD3, Suppresses Plant Defense and Contributes to Virulence
Source: Int J Mol Sci. 2022 Jun 8;23(12):6417. doi: 10.3390/ijms23126417 (PMC9223698; doi:10.3390/ijms23126417)
Supplement: Supplementary file 1 [file ijms-23-06417-s001.zip › ijms-1757511-supplementary.xls]

## Sheet: Table S1
Table S1 List of primers used in this study
Gene name	Forward primer sequence	Reverse primer sequence	Purpose
PVX:BxSCD3(+SP)	CTAGCATCGATTCCCGGGATGAAGTTGATTGTGTTCTGTTTG	CTCTAGAGGATCCCCGGGAAGAGGAGTTAGGACAAGTCCA	Contrust the plasmids of BxSCD3 for transient expression
PVX:BxSCD3	CTAGCATCGATTCCCGGGATGTTAAGACTTCATCCGCCCT	CTCTAGAGGATCCCCGGGAAGAGGAGTTAGGACAAGTCCA
PVX:GFP	CTAGCATCGATTCCCGGGATGGTGAGCAAGGGCGAGGA	CTCTAGAGGATCCCCGGGCTTGTACAGCTCGTCCATGC
PVX vector	CAATCACAGTGTTGGCTTGC	GACCCTATGGGCTGTGTTG
pBINRFP:BxSCD3	ATAGCCGGTACCCCCGGGATGAAGTTGATTGTGTTCTGTTTG	GGAGGAGGCCATCCCGGGAAGAGGAGTTAGGACAAGTCCA	Contrust the plasmids of BxSCD3 for subcellular localization
pBINRFP:BxSCD3-NLS	ATAGCCGGTACCCCCGGGATGTTAAGACTTCATCCGCCCT	GGAGGAGGCCATCCCGGGTCCTCCAACCTTTCTCTTCTTCTTAGGCTGAAGAGGAGTTAGGACAAGTCCA
pBINRFP:BxSCD3-nls	ATAGCCGGTACCCCCGGGATGTTAAGACTTCATCCGCCCT	GGAGGAGGCCATCCCGGGAGGGTCCTCAACCTTACGCTTGTTTTTAGGAAGAGGAGTTAGGACAAGTCCA
pBINRFP:BxSCD3-NES	ATAGCCGGTACCCCCGGGATGTTAAGACTTCATCCGCCCT	GGAGGAGGCCATCCCGGGAAGAGTAAGTCTTTCAAGAGGAGGAAGTTGAAGAAGAGGAGTTAGGACAAGTCCA
pBINRFP:BxSCD3-nes	ATAGCCGGTACCCCCGGGATGTTAAGACTTCATCCGCCCT	GGAGGAGGCCATCCCGGGAAGAGTAGCTCTTTCAGCAGGAGGAGCTTGAAGAAGAGGAGTTAGGACAAGTCCA
PBINRFP vector	CGAATCTCAAGCAATCAAGCA	CTCCATGCGCACCTTGAAG
BxSCD3-q	AGCAAGCTGGGTATTCCGTC	CAGGTCGTTCTCAACGGGAA	qRT-PCR for expression profiling of BxSCD3 in Bursaphelenchus xylophilus
Actin	GCAACACGGAGTTCGTTGTA	GTATCGTCACCAACTGGGAT
BxSCD3 oligo-1/2	GATCACTAATACGACTCACTATAGGGGCATGTGTGTCGGCTTTAATT	AATTAAAGCCGACACACATGCCCCTATAGTGAGTCGTATTAGTGATC	Amplification for synthesizing BxSCD3siRNA and GFP siRNA to RNAi
BxSCD3 oligo-3/4	AAGCATGTGTGTCGGCTTTAACCCTATAGTGAGTCGTATTAGTGATC	CTAGTGATTATGCTGAGTGATATCCCAATTTCGGCTGTGTGTACGAA
GFP oligo-1/2	GATCACTAATACGACTCACTATAGGGATGAGTAAAGGAGAAGAACTTTTCTT	TTCTTTTCAAGAAGAGGAAATGAGTAGGGATATCACTCAGCATAATCACTAG
GFP oligo-3/4	AAATGAGTAAAGGAGAAGAACTTTTCCCCTATAGTGAGTCGTATTAGTGATC	CTAGTGATTATGCTGAGTGATATCCCCTTTTCAAGAAGAGGAAATGAGTAAA
PtPR-3	ACCTACAGCGCCTTCATTGC	TGTGGTTTCATGCGACGTTT	qRT-PCR for pathogenesis related (PR) genes expression levels in Pinus thunbergii
PtPR-6	TGCTGGCGGCATCTATTTTA	TAACACCTGCGCAAATGCA
PtEF1α	AGATTGGAAATGGTTATGCCCCTGT	CCAGAACGCCTGTCAACCTTGGT
